# Supplementary material for: Enhancing Flavor in Dried Mackerel Floss (Scomberomorus niphonius) via Protease: Formation Mechanism of Characteristic Flavor Revealed by Integrated Multi-Omics Analysis
Source: Foods. 2025 May 24;14(11):1864. doi: 10.3390/foods14111864 (PMC12155409; doi:10.3390/foods14111864)
Supplement: Supplementary file 1 [file foods-14-01864-s001.zip]

Archive with 1 entries (1 files):
- foods-3634091-supplementary.pdf
